# Supplementary material for: Coconut Callus Initiation for Cell Suspension Culture
Source: Plants (Basel). 2023 Feb 20;12(4):968. doi: 10.3390/plants12040968 (PMC9961714; doi:10.3390/plants12040968)
Supplement: Supplementary file 1 [file plants-12-00968-s001.zip]

Archive with 1 entries (1 files):
- plants-2201276-supplementary.mp4
